# Supplementary material for: Enhanced frequency and potential mechanism of B regulatory cells in patients with lung cancer
Source: J Transl Med. 2014 Nov 11;12:304. doi: 10.1186/s12967-014-0304-0 (PMC4236438; doi:10.1186/s12967-014-0304-0)
Supplement: Additional file 1: Figure S1. — A-1D Experiment designs. [file 12967_2014_304_MOESM1_ESM.zip]

Archive with 4 entries (4 files):
- 12967_2014_304_add1/12967_2014_304_add1.pptx
- 12967_2014_304_add1/12967_2014_304_add2.pptx
- 12967_2014_304_add1/12967_2014_304_add3.pptx
- 12967_2014_304_add1/12967_2014_304_add4.pptx
